# Supplementary material for: Reoviruses hijack the SMARCB1-MYC transcriptional regulation complex to activate autophagy for persistent viral infection in leafhopper vector
Source: PLoS Pathog. 2025 Oct 9;21(10):e1013569. doi: 10.1371/journal.ppat.1013569 (PMC12510602; doi:10.1371/journal.ppat.1013569)
Supplement: S1 Data — (XLSX) [file ppat.1013569.s009.xlsx]

## Sheet: Fig.1
Fig.1A		RDV−			RDV+
	ATG1	0.878633	1.25122	0.909618	1.61702	2.23974	1.59844
	ATG4	1.15758	0.96445	0.895715	1.65226	1.76677	1.99231
	ATG6	1.00541	0.962224	1.03367	2.33665	2.73419	2.00154
	ATG5	1.11963	1.03637	0.861808	1.61055	1.31458	1.26433
	ATG8	1.13629	1.04464	0.842453	1.75327	1.5086	1.32973
	ATG12	1.04407	1.1216	0.853949	1.49715	1.69219	1.89942
	lamp1	1.05783	1.04568	0.904031	0.942422	1.12333	1.05539
	SQSTM	1.14164	1.09261	0.801687	1.20953	0.960003	1.04086
		P(TTEST)	CI95	F text
	ATG1	0.0292	0.1328TO1.478	0.4858
	ATG4	0.0033	0.4453TO1.15	0.7622
	ATG6	0.0024	0.7987TO1.9	0.0867
	ATG5	0.0417	0.02392-0.7572	0.6619
	ATG8	0.0254	0.1053-0.9402	0.6667
	ATG12	0.008	0.2989TO1.08	0.6382
	lamp1	0.6279	-0.1627TO0.2385	0.9336
	SQSTM	0.6757	-0.3002TO0.4165	0.6486
Fig.1E	1	2
	2	13
	4	12
	1	14
	2	15
	2	16
	1	12
	4	14
	2	13
	1	17
	2	15
	3	13
	2	12
	2	14
	3	13
	2	13
	3	15
	2	15
	3	16
	1	15
	2	14
	P(TTEST)	CI95	F text
	1.53614e-25	11.08-12.62	0.0467
Fig.1F		dsGFP				dsATG5
		1.05778	1.02202	0.925007		0.229456	0.204697	0.172851
		0.995532	1.00086	1.00362		0.781979	0.768771	0.727315
		P(TTEST)	CI95	F text
	ATG5	4.89204e-05	-0.9184TO-0.6801	0.2915
	RDV P8	0.004	-0.3096TO-O.1717	0.0408
Fig.1G
		dsGFP				dsATG8
	ATG8	0.986954	0.9979	1.01535		0.63979	0.633572	0.562074
	RDV P8	0.995532	1.00086	1.00362		0.547075	0.42018	0.329828
		P(TTEST)	CI95	F text
	ATG8	0.0001	-0.4612TO-0.3153	0.1982
	RDV P8	0.012	-0.8382TO-0.2971	0.0028
Fig.1H	PBS	3-MA	Rapamycin
	1.28739	0.324085	4.22156
	0.875257	0.288727	3.99384
	0.887475	0.245044	2.72158
	P(TTEST)	CI95	F text
3-MA	0.006	‘-1.112to-0.3495	0.0554
Rapamycin	0.0057	1.280to3.978	0.1552

## Sheet: Fig.2
Fig.2A	RDV−	RDV+
	1.00984	1.37469
	1.05555	1.31924
	0.938148	1.11296
	P(TTEST)	CI95	F text
	0.036	0.02721-0.5084	0.3019
Fig.2B		dsGFP				dsNcMYC
	NcMYC	1.09177	0.963707	0.950439		0.30566	0.303549	0.436282
	ATG5	1.30435	0.876606	0.874583		0.278034	0.391387	0.264255
	ATG8	1.00463	1.24258	0.80107		0.312083	0.486327	0.431271
	P8	1.13989	0.80509	1.08967		0.334611	0.623325	0.615809
		P(TTEST)	CI95		F text
	NcMYC	0.0005	-0.8281TO'-0.4788		0.9738
	ATG5	0.0089	-1.12TO-0.295		0.1472
	ATG8	0.0116	-0.9881TO-0.2243		0.2795
	P8	0.0249	-0.8808TO-0.1016		0.8815
Fig.2C		dsGFP				dsNcMYC
	NcMYC	1.01411	0.700747	1.40719		0.485779	0.383187	0.245257
	ATG5	0.980321	1.22147	0.835121		0.517248	0.227298	0.301375
	ATG8	0.974127	0.901908	1.13821		0.326759	0.252477	0.212663
		P(TTEST)	CI95	F text
	NcMYC	0.0362	-1.269TO-0.06979	0.2083
	ATG5	0.0096	-1.059TO-0.2685	0.7468
	ATG8	0.0007	-0.9559TO'0.5256	0.3723
Fig.2H	IgG	NcMYC
	1.37237	3.31728
	0.756109	3.18951
	0.963707	5.14558
	P(TTEST)	CI95	F text
	0.0122	1.029TO4.678	0.1517
Fig.2I	IgG	NcMYC		P(t test)	CI95	F text
	1.20953	4.29701		0.0241	1.516TO8.179	0.0356
	0.843491	6.39377
	0.980175	6.88441
Fig.2J	Pib	NcMYC				Pib	NcMYC
	0.946568	2.92014				0.905575	1.00932
	1.20748	2.74957				1.01418	0.891305
	0.845948	3.29663				1.08024	0.877037
	ATG5Pro					mu1-ATG5Pro
	P(t test)	CI95	F text
	0.0005	1.450to2.528	0.615
	0.324	‘-0.2572to 0.1090	0.8079
Fig.2K	Pib	NcMYC				Pib	NcMYC
	1.00936	2.74615				1.02985	0.966713
	0.942024	2.64645				0.953499	1.06791
	1.04862	3.23982				1.01666	1.10252
	ATG8Pro					mu-ATG8Pro
	P(t test)	CI95	F text
	0.0005	1.361to2.394	0.056
	0.3864	‘-0.08496to0.1764	0.5012

## Sheet: Fig.3
Fig.3C		dsGFP				dsNcSMARCB1
	NcSMARCB1	1.11963	0.992197	0.900177		0.417689	0.433788	0.489628
	ATG5	0.943153	1.00029	1.05997		2.39072	2.37192	2.767
	ATG8	0.89504	1.00968	1.10656		1.81278	1.95275	2.31994
		P(TTEST)	CI	F
	NcSMARCB1	0.0012	’-0.7437to-0.3702	0.2101
	ATG5	0.0003	1.139o1.878	0.1285
	ATG8	0.0033	0.5719to1.478	0.2809
Fig.3D		dsGFP				dsNcSMARCB1
	NcSMARCB1	0.812252	0.974905	1.26284		0.230047	0.141938	0.146266
	NcMYC	1.03049	1.12246	0.864537		1.19196	0.854607	0.83702
		P(TTEST)	CI	F
	NcSMARCB1	0.0033	‘-1.218to-0.4696	0.0905
	NcMYC	0.7625	’-0.4277to0.3384	0.5985
Fig.3E	dsGFP	dsNcSMARCB1
	1.31342	3.1456
	0.720298	4.21831
	1.05702	4.53154
	P(TTEST)	CI	F
	0.0029	1.676to4.194	0.2869
Fig.3F	dsGFP	dsNcSMARCB1
	1.23685	2.23457
	0.782773	3.41843
	1.03288	2.71321
	P(TTEST)	CI	F
	0.0086	0.7494to2.793	0.2464
Fig.3G	Pib	NcMYC	NcMYC+NcSMARCB1
	0.979876	2.28413	1.67479
	1.05919	2.02144	1.45628
	0.960932	2.70072	1.65046
	ATG5Pro
	Pib	NcMYC	NcSMARCB1
	0.949101	1.08381	0.524656
	0.842857	0.923982	0.690939
	1.20804	1.20583	0.603143
	mu1-ATG5Pro
Fig.3H	Pib	NcMYC	NcSMARCB1
	0.848386	2.05451	1.46175
	1.03438	1.94637	1.33284
	1.11723	1.97067	1.45439
	ATG8Pro
	Pib	NcMYC	NcSMARCB1
	1.03305	1.06515	1.10793
	0.991536	0.928101	1.21555
	0.975418	1.27096	0.96263
	mu-ATG8Pro
Fig.3I	Pib	NcSMARCB1
	1.06778	0.471499
	1.09694	0.533906
	0.835276	0.435793
	ATG5Pro
	P(TTEST)	CI95	F
	0.0041	’-0.7629to-0.2763	0.2142
	Pib	NcSMARCB1
	1.04974	0.868977
	0.951799	1.04003
	0.998456	0.717299
	mu2-ATG5Pro
	P(TTEST)	CI95	F
	0.2702	‘-0.3950to0.1459	0.1686
Fig.3K
	IgG	NcSMARCB1
	1.27751	3.25652
	0.95705	6.54322
	0.817902	5.47301
	P(TTEST)	CI95	F
	0.0496	0.01779 to8.129	0.0388

## Sheet: Fig.4
Fig.4C	RDV−	RDV+		lrf改过
	1.09707	0.39395
	1.20878	0.414153
	0.754078	0.293072
	P(TTEST)	CI95	F
	0.01	‘-0.1047to-0.2591	0.1394
Fig.4D
		dsGFP			dsSMARCB1
	SMARCB1	1.09245	0.993455	0.921407	0.248989	0.292659	0.350522
	RDV P8	1.01973	1.01643	0.964797	1.97588	2.17821	2.3539
		P(TTEST)	CI95	F
	SMARCB1	0.0003	’-0.8651to-0.5450	0.5205
	RDV P8	0.0005	0.8618to1.4676	0.0517

## Sheet: Fig.5
Fig.5B	RDV−	RDV+
	74	29
	75	24
	77	24
	P(TTEST)	CI95	F
	1.23465e-05	’54.9to-44.43	0.4375
Fig.5E	RDV−	RDV+
	0.953372	0.166214
	1.33587	0.222896
	0.785189	0.239447
	P(TTEST)	CI95	F
	0.0356	‘-1.499to-0.1315	0.0364
Fig.5F	RDV−	RDV+
	0.865203	3.31983
	0.977913	3.58286
	1.1819	3.6666
	P(TTEST)	CI95	F
	5.59116e-05	2.127to2.903	0.8808
	RDV−	RDV+
Fig.5G	0.817902	4.37717
	0.937354	3.03845
	1.30435	4.60542
	P(TTEST)	CI95	F
	0.0042	1.571to4.404	0.8955
Fig.5H	Pib	NcMYC	NcSMARCB1	RDV P8
	1.04697	2.13891	1.52578	1.84332
	1.00672	2.30923	1.34505	1.79796
	0.946308	1.9421	1.41523	1.89894
	ATG5
	Pib	NcMYC	NcSMARCB1	RDV P8
	0.992996	1.91337	1.37129	1.87675
	0.968745	2.0976	1.55736	2.18911
	1.03826	2.27	1.42481	1.90918
	ATG8

## Sheet: Fig.6
Fig.6A	RDV−	RDV+
	1.02891	0.604764
	0.76903	0.362934
	1.26381	0.408322
	P(TTEST)	CI95	F text
	0.0251	’-1.009to-0.1149	0.4249
Fig.6D
		dsGFP				dsRdSMARCB1
	RdSMARCB1	0.884064	1.09093	1.03686		0.373425	0.332684	0.248656
	ATG5	1.05865	0.90264	1.04649		2.95991	2.26402	1.95282
	ATG8	0.912425	0.989276	1.10786		2.22085	2.77877	2.55109
	RGDV P8	1.04729	1.24545	0.766664		2.34567	1.5728	2.14355
	P(TTEST)	CI95	F text
	0.0007	‘0.8856to-0.4858	0.5204
	0.0021	0.5525to1.267	0.4201
	0.0009	1.037to1.99	0.219
	0.0207	0.2515to1.750	0.5297

## Sheet: Fig.S
Fig.S1A
	dsGFP	dsATG5	dsATG8
	52	26	18
	48	30	22
	42	22	26
	47.3333	26	22
	P(TTEST)	CI95	F text
	0.0045	-31.64TO-11.03	0.7742
	0.0024	-35.64TO-15.03	0.7742
Fig.S1B
	PBS	3-MA	Rapamycin
	50	18	60
	44	22	58
	46	22	64
	46.6667	20.6667	60.6667
	P(TTEST)	CI95	F text
	0.0003	-32.14TO-19.86	0.7273
	0.005	7.074TO20.93	>0.99
Fig.S1C
	dsGFP	dsMYC
	50	28
	36	22
	46	20
	44	23.3333
	P(TTEST)	CI95	F text
	0.0127	-34.01TO-7.319	0.5
Fig.S1D
	dsGFP	dsSMARCB1
	40	58
	52	68
	44	64
	45.3333	63.3333
	P(TTEST)	CI95	F text
	0.017	5.310TO30.69	0.8085

## Sheet: WesternFig.1
													LAMP
												gene expression level	RDV−	RDV+
												1	1	0.63
												2	1	0.51
												3	1	0.69
												AVERAGE	1	0.61
												SD	0	0.0916515
													SQSTM1
												gene expression level	RDV−	RDV+
												1	1	2.93
												2	1	3.35
												3	1	2.54
												AVERAGE	1	2.94
												SD	0	0.405093
													ATG5
												gene expression level	RDV−	RDV+
												1	1	3.01
												2	1	2.85
												3	1	2.98
												AVERAGE	1	2.94667
												SD	0	0.085049
													ATG8-II
												gene expression level	RDV−	RDV+
												1	1	2.6
												2	1	1.8
												3	1	3.3
												AVERAGE	1	2.56667
												SD	0	0.750555
						RDV P8								RDV P8
					gene expression level	dsGFP	dsATG5						gene expression level	dsGFP									RDV P8
					1	1	0.68						1	1	0.72							gene expression level	PBS	3-MA	Rapamycin
					2	1	0.41						2	1	0.65							1	1	0.37	2.65
					3	1	0.55						3	1	0.58							2	1	0.47	3.01
					AVERAGE	1	0.546667						AVERAGE	1	0.65							3	1	0.62	2.89
					SD	0	0.135031						SD	0	0.07							AVERAGE	1	0.486667	2.85
																						SD	0	0.125831	0.183303

## Sheet: WesternFig.2
										NcMYC
									gene expression level	RDV−	RDV+
									1	1	1.47
									2	1	1.88
									3	1	2.12
									AVERAGE	1	1.82333
									SD	0	0.328684
										RDV P8
									gene expression level	dsGFP	dsNcMYC
									1	1	0.67
									2	1	0.51
									3	1	0.58
									AVERAGE	1	0.586667
									SD	2	0.0802081
										ATG5
									gene expression level	dsGFP	dsNcMYC
									1	1	0.32
									2	1	0.24
									3	1	0.35
									AVERAGE	1	0.303333
									SD	0	0.0568624
										ATG5
									gene expression level	dsGFP	dsNcMYC
									1	1	0.25
									2	1	0.24
									3	1	0.35
									AVERAGE	1	0.28
									SD	0	0.0608276

## Sheet: WesternFig,3
												ATG5
											gene expression level	dsGFP	dsNcSMARCB1
											1	1	1.86
											2	1	2.25
											3	1	2.67
											AVERAGE	1	2.26
											SD	0	0.405093
												ATG8
											gene expression level	dsGFP	dsNcSMARCB1
											1	1	7.09
											2	1	3.22
											3	1	2.98
											AVERAGE	1	4.43
											SD	0	4.43

[truncated: 4 more sheets: WesternFig,4, WesternFig,5, WesternFig,6, Take home message]
